# Supplementary material for: Engineered Nanocomposite Coatings: From Water-Soluble Polymer to Advanced Hydrophobic Performances
Source: Materials (Basel). 2024 Jan 25;17(3):574. doi: 10.3390/ma17030574 (PMC10856293; doi:10.3390/ma17030574)
Supplement: Supplementary file 1 [file materials-17-00574-s001.zip]

Archive with 1 entries (1 files):
- materials-2793476-supplementary.pdf
